# Supplementary material for: Metagenomic insights into mixotrophic denitrification facilitated nitrogen removal in a full-scale A2/O wastewater treatment plant
Source: PLoS One. 2021 Apr 15;16(4):e0250283. doi: 10.1371/journal.pone.0250283 (PMC8049308; doi:10.1371/journal.pone.0250283)
Supplement: S1 Dataset — (XLSX) [file pone.0250283.s006.xlsx]

## Sheet: Table 1
Parameter	PRAN	PRAN	ANA	AN	POAN
	influent	effluent	effluent	effluent	effluent
COD (mg L-1)	74.23 ± 5.01	65.27 ± 3.02	77.06 ± 2.34	60.63 ± 3.03	38.65 ± 3.56
TN (mg L-1)	21.2 ± 1.55	18.85 ± 0.98	18.2 ± 0.39	10.38 ± 1.61	9.76 ± 0.24
NH4+-N (mg L-1)	9.38 ± 0.37	13.22 ± 0.56	15.09 ± 0.48	7.95 ± 0.21	0.67 ± 0.08
NO3--N (mg L-1)	7.41 ± 0.44	1.03 ± 0.25	0.41 ± 0.08	1.48 ± 0.15	8.56 ± 0.31
SO42--S (mg L-1)	110.02 ± 10.08	109.35 ± 11.13	98.65 ± 10.31	107.22 ± 15.34	109.26 ± 13.06
TDS (mg L-1)			11.13 ± 1.51	2.33 ± 0.32	< 0.1
DO		0.3 - 0.5	0.01 - 0.1	0.1 - 0.5	-1.1

## Sheet: Table 2
	Gene(s)	PRAN	ANA	AN	POAN
Sulfur oxidation	sqr	2188	2378	2286	2474
	soxZ	330	320	336	348
	soxA	700	704	682	676
	soxY	702	586	676	718
	soxB	1022	1030	1024	1130
	soxX	428	426	424	452
	hdrC	284	316	360	358
	hdrB	760	822	852	800
	hdrA	750	838	956	912
Sulfate reduction	dsrB	432	502	462	504
	dsrA	588	626	646	694
	sat	4044	4560	4746	4908
	aprB	262	268	254	264
	aprA	864	802	948	944

## Sheet: Table 3
	Gene(s)	PRAN	ANA	AN	POAN
Ammonification	gdhA	984	1016	1004	1110
	ureE	84	68	60	64
	ureD, ureH	6	12	16	8
	ureC	236	238	210	196
Nitrification	pmoA-amoA	88	106	86	74
	pmoB-amoB	108	98	72	134
	hao	536	602	550	636
Denitrification	narG	4320	4660	4440	4562
	napA	2366	2578	2486	2618
	nosZ	2122	2296	2138	2146
	norB	1130	1214	1192	1330
	nirS	1044	1082	1062	1120
	nirK	778	748	772	798
	norC	340	416	324	342
Dissimilatory nitrate reduction	nirB	1012	1094	1074	1024
	nrfA	606	818	718	810
Assimilatory nitrate reduction	narB	10	30	22	24
	nasA	612	624	604	628
	nirA	238	170	158	162

## Sheet: Fig 1A
COD/TN	TN removal efficiency (%)
8.61538	71.2308
8.36364	56.6061
6.62857	62.8
6.09756	58.4756
8.89423	65.5769
5.16129	66.5438
4.86792	75.6226
6.74797	66.626
9.35644	53.6634
5.67251	56.3743
8.62245	62.449
3.73333	77.7067
7.30159	48.4127
7.1948	64.6753
12.5463	69.9074
16.0976	49.5122
5.24193	69.2742
8.58779	72.2901
15.7534	64.2922
5.23316	76.3731
10.5357	70.1191
6.88679	68.1604
7.22727	55.6364
9.37799	57.7034
11.1194	70.4478
6.8797	72.3308
7.13235	69.375
32.8235	76.7059
9.06977	71.1296
6.60194	65.3722
9.53353	73.9359
6.7341	67.052
7.44745	70.8709
7.07865	70.2247
7.82609	79.3478
9.20765	65.0273
7.73632	71.1443
8.25658	74.9342
7.04023	79.4253
6.79666	75.9331
6.32124	85.544
9.77444	46.9173
16.9378	75.0239
7.02929	76.4435
7.03846	76.9231
7.71499	82.0393
4.28977	78.2102
6.69091	67.6364
9.70086	71.1539
5.91667	79.0833
6.58307	74.1693
7.65079	68.5079
5.80858	69.1089
7.07904	49.4845
8.72612	55.414
7.11765	23.5294
4.84746	73.2881
8.66171	68.8104
6.33205	66.6409
5.24116	66.881
11.4212	72.8682
5.73771	67.5082
6.65552	72.3411
7.70149	74.1194
4.81928	73.5843
4.5929	76.4092
10.8717	76.7312
9.85075	47.2637
9.59821	44.6429
7.88321	76.3869
3.34677	82.8226
7.72277	67.4587
9.07193	80.6961
5.34162	75.2485
4.74157	79.5056
6.63462	73.0769
4.65385	72.6923
5.68245	59.61
6.72078	52.9221
5.42857	70.6493
6.86235	79.7571
8.41683	81.2425
4.95238	79.9286
4.7817	84.5322
6.33106	86.587
6.88822	71.8429
7.43034	82.291
10.6138	87.11
5.17045	75.5966
6.04027	76.7338
7.68317	77.4257
5.40373	63.354
7.23022	69.3166
9.60366	76.3719
5.42857	81.1746
6.43705	79.2399
10.9121	86.7915
6.12717	64.1619
6.35417	76.4062
6.36076	77.5316
6.88073	64.4495
8.6119	81.8697
14.1393	82.1721
6.85315	77.3893
7.86241	76.7813
9.65854	78.0244
12.012	73.1231
7.0516	74.4472
8.50129	73.9018
7.16868	67.1687
6.13833	69.7406
8.37321	73.445
4.41975	74.321
3.59788	70.1058
7.20472	78.937
3.73606	86.394
6.80996	73.7557
7.86517	70.3371
4.6131	72.9167
7.69231	78.0645
9.0708	82.0133
3.51585	71.1816
9.70213	79.1277
5.85308	75.5924
3.88889	67.3333
6.18582	66.2592
7.36726	72.1239
3.52785	62.5995
7.22467	76.8722
6.03627	72.5389
3.57542	70.1117
7.68786	72.1387
14.9724	69.6133
13.9155	71.9437
4.85577	75.7211
7.68229	74.349
5.60345	64.5259
4.98182	78.1091
8.77419	81.5807
5.37313	68.209
3.43972	80.3191
5.54217	37.3494
4.17808	57.8767
3.68664	78.6636
4.61187	57.5343
4.67391	66.5217
4.7973	66.2162
3.75969	65.5426
3.60324	58.2996
5.38153	79.5582
4.7139	79.1008
5.63636	64.1818
7.71605	75.7099
7.49414	73.7705
6.33523	68.75
7.80822	78.1644
7.04434	78.5714
5.84906	80.3538
7.25768	73.0496
9.1411	58.589
5.23161	72.2071
5.7109	77.7488
5.57692	74.6795
9.39189	73.3108
11.2739	74.172
9.95037	81.737
8.34416	77.1429
6.83036	77.4554
5.64356	72.7723
7.05757	81.322
8.20168	82.0168
6.67436	65.8199
9.10326	81.0054
9.85915	75.2394
4.30986	70.1409
6.26943	73.3161
11.8582	84.3521
9.02439	65.5488
7.7116	67.7116
6.98337	72.9216
3.63636	77.8656
6.56036	72.4374
8.34135	73.5577
3.34783	71.3043

## Sheet: Fig 1B
∆COD/∆TN	TN removal efficiency (%)
12.8158	71.2308
7.8162	56.6061
7.91449	62.8
12.3827	58.4756
5.81025	65.5769
4.73553	66.5438
9.518	75.6226
14.4742	66.626
7.54149	53.6634
11.1846	56.3743
3.70625	62.449
11.9672	77.7067
9.72289	48.4127
14.8079	64.6753
28.0296	69.9074
5.68102	49.5122
10.0634	69.2742
21.3636	72.2901
5.61737	64.2922
11.9779	76.3731
7.29412	70.1191
9.65686	68.1604
14.2206	55.6364
14.7299	57.7034
7.02703	70.4478
7.92263	72.3308
41.0468	69.375
11.205	76.7059
8.69802	71.1296
11.1435	65.3722
8.29741	73.9359
8.98305	67.052
8.932	70.8709
8.87671	70.2247
13.1344	79.3478
9.62238	65.0273
9.43371	71.1443
7.92692	74.9342
7.62289	79.4253
6.66263	75.9331
17.9167	85.544
20.5038	46.9173
7.30706	75.0239
7.615	76.4435
8.42767	76.9231
4.74392	82.0393
7.82258	78.2102
11.4474	67.6364
5.7745	71.1539
7.17244	79.0833
9.09175	74.1693
6.46609	68.5079
11.9444	69.1089
13.1954	49.4845
23.175	55.414
5.10638	23.5294
10.6375	73.2881
7.4102	68.8104
6.19712	66.6409
14.3936	66.881
7.34337	72.8682
7.99353	67.5082
8.824	72.3411
4.91199	74.1194
4.69945	73.5843
12.8463	76.4092
17.0947	76.7312
18.13	47.2637
9.01577	44.6429
3.21568	76.3869
9.44227	82.8226
9.9655	67.4587
6.27322	80.6961
4.78236	75.2485
7.55263	79.5056
5.24868	73.0769
8.00467	72.6923
10.0123	59.61
6.05882	52.9221
7.62944	70.6493
9.37099	79.7571
4.79595	81.2425
4.58436	79.9286
6.43674	84.5322
7.6577	86.587
7.52445	71.8429
10.8779	82.291
5.4115	87.11
6.46064	75.5966
8.75192	76.7338
6.54412	77.4257
8.01245	63.354
10.8703	69.3166
5.64724	76.3719
7.15228	81.1746
11.8334	79.2399
8.84234	86.7915
7.0893	64.1619
6.89388	76.4062
7.93594	77.5316
9.2872	64.4495
15.4264	81.8697
8.41265	82.1721
8.832	77.3893
11.3598	76.7813
15.1253	78.0244
8.28713	73.1231
10.0245	74.4472
8.77579	73.9018
6.90909	67.1687
9.98046	69.7406
4.49169	73.445
3.31698	74.321
8.02993	70.1058
3.32401	78.937
7.89264	86.394
9.67412	73.7557
4.31837	70.3371
8.3185	72.9167
9.97572	78.0645
3.0081	82.0133
11.8338	71.1816
6.47022	79.1277
4.26403	75.5924
7.66052	67.3333
8.71779	66.2592
3.97458	72.1239
8.04012	62.5995
7.05	76.8722
3.251	72.5389
8.88221	70.1117
19.9206	72.1387
17.361	69.6133
4.93968	71.9437
8.6725	75.7211
5.71142	74.349
4.68808	64.5259
9.80625	78.1091
5.25894	81.5807
3.54084	68.209
10.3226	80.3191
3.08876	37.3494
3.27475	57.8767
5.76984	78.6636
5.26689	57.5343
5.48469	66.5217
3.47132	66.2162
3.92361	65.5426
4.60878	58.2996
4.57113	79.5582
6.74787	79.1008
8.87892	64.1818
8.93333	75.7099
7.31405	73.7705
9.00456	68.75
7.72727	78.1644
6.58057	78.5714
8.83819	80.3538
13.5078	73.0496
5.96226	58.589
6.12009	72.2071
5.43348	77.7488
11.788	74.6795
13.8987	73.3108
11.0109	74.172
9.21296	81.737
7.56196	77.1429
6.78231	77.4554
7.93917	72.7723
9.09016	81.322
8.71579	82.0168
10.1744	65.8199
11.5612	81.0054
4.36145	75.2394
6.77032	70.1409
12.7797	73.3161
11.9861	84.3521
10.3611	65.5488
8.91857	67.7116
3.8934	72.9216
7.67296	77.8656
10.2189	72.4374
3.82927	73.5577
	71.3043

## Sheet: Fig 2
Phylum	PRAN	ANA	AN	POAN
Proteobacteria	38.8418	35.1642	38.8362	37.3383
Bacteroidetes	21.0269	22.9871	20.7718	21.3743
Ignavibacteriae	9.30556	9.63518	8.40276	9.33845
Nitrospirae	6.34554	4.0949	4.54608	4.2437
Chloroflexi	5.56536	7.23648	7.35534	7.43714
Bacteria_norank	4.12094	4.37342	4.30769	4.39535
Acidobacteria	3.23835	2.92765	3.01553	2.91865
Firmicutes	2.50879	2.83048	2.79018	2.85463
Cyanobacteria	1.53281	1.62624	1.60924	1.62411
Actinobacteria	1.40334	2.43025	1.70889	1.64495
Planctomycetes	0.71436	0.729048	0.761538	0.771058
Euryarchaeota	0.495677	0.570371	0.56121	0.567547
Verrucomicrobia	0.435679	0.437044	0.451112	0.454655
Chlorobi	0.393937	0.393885	0.372217	0.392513
Gemmatimonadetes	0.376559	0.348063	0.387443	0.384718
Others	3.69436	4.21564	4.12279	4.25999

## Sheet: Fig 3
Genus	PRAN	ANA	AN	POAN
Ignavibacterium	8.11136	8.42346	7.33284	8.15458
Nitrospira	6.29734	4.04882	4.49723	4.19432
Thiobacillus	4.948	5.28345	5.61316	5.42703
Terrimonas	2.65052	2.94863	2.58394	2.68224
Anaerolinea	2.64539	3.62217	3.65734	3.69871
Niastella	2.63353	2.90313	2.48603	2.59121
Dechloromonas	2.34803	1.43336	1.70777	1.48319
Sediminibacterium	1.69553	1.85009	1.59395	1.65596
Burkholderiales_norank	1.50178	1.2562	1.43278	1.39349
Niabella	1.22724	1.34909	1.17015	1.22266
Melioribacter	1.1942	1.21172	1.06991	1.18387
Segetibacter	1.18118	1.26624	1.09753	1.11912
Candidatus_Chloracidobacterium	1.17714	1.06014	1.09009	1.04282
Candidatus_Accumulibacter	1.08604	0.896903	1.01901	0.952265
Nitrosomonas	1.06929	0.867798	0.911749	0.831736
Hyphomicrobium	0.969343	0.711207	0.895636	0.815636
Sulfuritalea	0.898602	0.800958	0.907311	0.893719
Chloroflexi_norank	0.878977	1.20855	1.23272	1.23901
Flavobacterium	0.838534	0.924531	0.834288	0.86225
Thauera	0.758349	0.648923	0.724804	0.679962

## Sheet: Fig 5
	narG	napA	nirS	nirK	norB	nosZ
Thioalkalivibrio	0	3.108e-05	0	0	0	0
Dechloromonas	0	2.19725e-05	1.135e-05	0	5.62492e-06	1.92589e-05
Sulfuritalea	0	2.15575e-05	3.61667e-06	0	0	1.37882e-05
Thauera	2.54488e-05	1.55825e-05	8.695e-06	0	8.15811e-06	1.93342e-06
Pseudomonas	2.36325e-05	3.385e-06	1.246e-05	0	2.64582e-06	0
Magnetospirillum	0	7.5275e-06	4.18e-06	0	0	8.53347e-06
Ignavibacterium	0	0	0	0	0	2.05705e-05
Candidatus Accumulibacter phosphatis	0	3.55e-07	0	0	0	1.5229e-05
Alicycliphilus	7.09392e-06	0	1.016e-05	0	0	2.64582e-06
Labrenzia	0	0	1.786e-05	0	0	0
Azoarcus	1.13713e-05	8.0775e-06	3.74e-06	0	3.45262e-06	0
Cupriavidus	3.624e-06	1.271e-05	1.98e-06	0	2.84449e-06	0
Oceanithermus	5.54926e-06	1.885e-06	0	0	3.99982e-06	0
Ralstonia	5.29164e-06	2.85e-07	0	0	5.29164e-06	0
Hydrogenophaga	4.27641e-06	0	0	0	6.93738e-06	0
Variovorax	9.946e-06	0	0	0	6.61454e-06	0
Burkholderia	8.6951e-06	0	0	0	4.32377e-06	0
Anaeromyxobacter	7.16828e-06	0	0	0	4.97786e-06	0
Rhodanobacter	1.03097e-05	0	0	4.02908e-06	2.41443e-06	0
Thermus	1.48106e-05	0	0	0	0	0
Stenotrophomonas	1.30223e-05	0	0	0	0	0
Delftia	1.06371e-05	0	0	0	0	0
Acidovorax	1.05835e-05	0	6.8e-07	0	6.61454e-07	0
Selenomonas	8.57105e-06	0	0	0	0	0
Thiobacillus	7.08801e-06	0	0	0	3.40786e-07	0
Dyadobacter	0	0	0	0	0	1.05833e-05
Rhodopseudomonas	0	0	0	0	0	9.95571e-06
Flavobacterium	0	0	0	1.93342e-06	2.72629e-06	6.28543e-06
Sulfurihydrogenibium	0	0	0	0	0	5.71403e-06
Rubrivivax	0	0	0	0	8.53347e-06	2.47415e-06
Hyphomicrobium	0	0	0	8.9174e-07	9.24459e-06	0
Leptothrix	0	6.9375e-06	2.55667e-06	0	2.60079e-06	0
Arcobacter	0	5.055e-06	0	0	1.98436e-06	0
Bordetella	1.98436e-06	4.7975e-06	0	0	0	0
Aeromonas	0	4.725e-06	0	0	0	0
Halomonas	1.98436e-06	2.85e-07	0	0	2.64582e-06	0
Marinobacter	0	0	0	0	1.98436e-06	0
Sorangium	0	9.925e-07	0	0	3.49201e-06	0
Phenylobacterium	0	0	0	0	3.54383e-06	0
Planctomyces	0	0	0	0	2.84449e-06	0
Dyella	0	0	0	2.28561e-06	5.64465e-06	0
Methylomonas	0	0	0	0	4.61146e-06	0
Castellaniella	0	0	0	0	4.82069e-06	0
Methylococcus	0	0	0	0	4.771e-06	0
Starkeya	0	0	0	0	6.4001e-06	0
Nitrosomonas	0	0	0	0	5.75884e-06	0
Gallionella	0	0	0	0	5.44471e-06	0
Salmonella	3.55561e-06	0	0	0	0	0
Streptomyces	2.84449e-06	0	0	0	0	0
Comamonadaceae	4.771e-06	0	0	0	0	0
Neisseria	4.57122e-06	0	0	0	0	0
Caldilinea	4.43022e-06	0	0	0	0	0
Methylibium	5.82258e-06	0	0	0	5.71403e-07	0
Methylobacterium	5.4922e-06	0	0	0	0	0
Sedimenticola	0	0	2.65e-06	0	0	0
Magnetospira	0	0	0	0	0	1.32291e-06
Belliella	0	0	0	0	0	1.98436e-06
Solitalea	0	0	0	0	0	2.20949e-06
Sphaerobacter	0	0	0	0	0	2.13337e-06
Geobacter	3.40786e-07	0	0	0	0	0
Brucella	6.81572e-07	0	0	0	0	0
Ochrobactrum	5.71403e-07	0	0	0	0	0
Riemerella	0	0	0	0	0	7.11122e-07
Ottowia	0	0	0	0	0	3.40786e-07
Sinorhizobium	0	0	0	0	6.61454e-07	0
Xanthomonas	0	0	0	0	6.61454e-07	0
Ramlibacter	0	0	0	0	3.40786e-07	0
Thiomonas	0	0	0	0	3.40786e-07	0
Achromobacter	0	1.65e-07	0	0	0	0
Azotobacter	0	0	0	3.40786e-07	0	0
Mycobacterium	1.14281e-06	0	0	6.81572e-07	0	0
Marinithermus	1.73348e-06	0	0	0	0	0
Acinetobacter	2.04472e-06	0	0	0	0	0
Bartonella	1.98436e-06	0	0	0	0	0
Desulfuromonas	1.93741e-06	0	0	0	0	0
Chromobacterium	1.02236e-06	0	0	0	0	0
Bosea	1.36314e-06	0	0	0	0	0
Paracoccus	1.36314e-06	0	0	0	0	0
Polaromonas	5.58273e-06	0	0	5.29164e-06	0	0

## Sheet: Fig 6
(a) napA	DNA		RNA
	Mean	SD	Mean	SD
PRAN	1090	12.8028	130	0.278222
ANA	1010	23.7662	221	0.159017
AN	1140	41.0658	214	0.251891
POAN	1920	57.2577	120	0.232466
(b) narG	DNA		RNA
	Mean	SD	Mean	SD
PRAN	4020	50.9526	597	0.447022
ANA	4770	11.2012	1210	4.50997
AN	4450	41.077	957	3.26765
POAN	6110	80.8277	527	1.05832
(c) nirK	DNA		RNA
	Mean	SD	Mean	SD
PRAN	655	29.7008	408	1.62027
ANA	326	15.4507	460	1.56251
AN	125	5.43368	423	3.13975
POAN	1090	68.8759	101	0.287778
(d) nirS	DNA		RNA
	Mean	SD	Mean	SD
PRAN	22000	778.53	1250	3.31094
ANA	33600	1383.33	1620	9.82254
AN	19800	381.004	2360	22.4885
POAN	20500	109.498	9420	28.0612
(e) norB	DNA		RNA
	Mean	SD	Mean	SD
PRAN	3110	46.472	144	0.696128
ANA	3000	72.9638	616	6.57922
AN	2560	32.8494	270	1.38038
POAN	4470	139.034	524	0.876184
(f) nosZ	DNA		RNA
	Mean	SD	Mean	SD
PRAN	110	0.689196	46.8	0.0461357
ANA	173	2.01971	20.9	0.0462332
AN	161	5.07086	18.4	0.0603536
POAN	327	3.44612	21.3	0.033612
(g) amoA	DNA		RNA
	Mean	SD	Mean	SD
PRAN	176	1.66326	251	0.419491
ANA	238	5.09943	223	0.572178
AN	144	2.85318	415	2.38494
POAN	389	1.37777	168	0.205154
